# Supplementary material for: Two-Dimensional Hetero- to Homochiral Phase Transition from Dynamic Adsorption of Barbituric Acid Derivatives
Source: Nanomaterials (Basel). 2023 Aug 10;13(16):2304. doi: 10.3390/nano13162304 (PMC10458813; doi:10.3390/nano13162304)
Supplement: Supplementary file 1 [file nanomaterials-13-02304-s001.zip]

Archive with 2 entries (2 files):
- nanomaterials-2540889-supplementary.pdf
- nanomaterials-2540889-supplementary.wmv
